# Supplementary material for: Hexahydrocurcumin protects against cerebral ischemia/reperfusion injury, attenuates inflammation, and improves antioxidant defenses in a rat stroke model
Source: PLoS One. 2017 Dec 8;12(12):e0189211. doi: 10.1371/journal.pone.0189211 (PMC5722321; doi:10.1371/journal.pone.0189211)
Supplement: S1 File — (XLSX) [file pone.0189211.s001.xlsx]

## Sheet: Laser doppler
	Laser Doppler
	Group	N								Time (min)							Unit
			-60	-40	-20	0	10	20	40	60	80	100	120	140	160	180
	Sham	n1	119.458	106.398	102.412	100	101.241	100.845	99.2681	100.146	100.148	100.722	100.34	100.324	100.625	100.545	% of baseline
		n2	99.0444	99.0562	101.148	100	102.048	100.103	100.2	100.483	101.049	100.552	100.408	101.165	100.562	100.137	% of baseline
		n3	100.247	98.782	99.5744	100	101.783	101.169	100.704	100.859	100.708	100.996	100.802	100.577	102.758	101.991	% of baseline
		n4	99.9571	99.8071	99.7292	100	100.025	100.197	100.119	100.15	99.8363	100.257	100.399	100.557	100.212	99.8246	% of baseline
		n5	99.7772	99.6466	99.4565	100	100.269	100	99.9059	99.9001	99.7657	100.857	100.576	100.601	100.44	100.351	% of baseline
		n6	100.926	100.478	99.1057	100	98.4689	100.285	100.287	100.438	100.46	100.287	99.7956	99.6521	99.2688	99.5322	% of baseline
		Average	103.235	100.695	100.238	100	100.639	100.433	100.081	100.329	100.328	100.612	100.387	100.479	100.644	100.397
		SD	7.9712	2.85675	1.27653	0	1.33259	0.465978	0.47703	0.336414	0.504247	0.301596	0.334889	0.491817	1.14838	0.861082
	Vehicle	n1	98.7133	99.0497	98.9002	100	75.3423	25.423	26.2591	25.6611	23.6523	25.2479	15.8122	69.684	94.4106	98.3946	% of baseline
		n2	97.8871	98.4583	98.7276	100	74.3982	18.1721	19.1789	17.8187	20.2946	16.3037	16.1795	76.4462	95.1265	97.8775	% of baseline
		n3	99.6547	99.8887	100.147	100	81.1721	24.6222	17.6374	19.794	27.1108	25.5316	23.4392	75.891	90.2266	95.1359	% of baseline
		n4	98.0122	98.7235	100.354	100	67.0659	26.959	25.4402	23.091	24.2906	22.8584	20.9551	76.6956	92.7099	98.0371	% of baseline
		n5	98.3529	100.237	100.316	100	69.3027	36.6648	20.2541	19.0272	28.9119	19.2317	26.9524	74.7685	92.639	95.2309	% of baseline
		n6	100.326	100.558	100.407	100	76.1419	26.2156	24.5114	21.0993	19.43	20.2675	27.1423	83.0399	95.3315	96.6906	% of baseline
		Average	98.8243	99.4859	99.8087	100	73.9039	26.3428	22.2135	21.0819	23.9484	21.5735	21.7468	76.0876	93.4074	96.8944
		SD	0.971227	0.860649	0.777342	0	5.06117	5.95831	3.63452	2.88217	3.70428	3.62709	5.01828	4.2806	1.94207	1.44388
	HHC 10 mg/kg	n1	98.0172	99.5748	99.8158	100	66.5256	25.5804	6.83595	7.16511	6.72427	8.29366	8.56404	80.7794	85.5953	97.6606	% of baseline
		n2	100.576	102.097	99.5558	100	76.3059	26.7958	27.7699	28.2103	27.3048	27.5297	27.5355	76.283	94.9234	97.6685	% of baseline
		n3	99.9484	100.398	99.5086	100	83.7686	20.1587	21.5851	30.5105	24.1338	23.3518	25.2371	95.6635	96.434	96.8241	% of baseline
		n4	97.9242	99.1363	99.6212	100	75.0634	10.7542	10.6235	9.54013	10.9512	10.7845	10.8697	75.5597	91.3368	96.5851	% of baseline
		n5	97.5229	98.4653	98.8343	100	79.1428	28.2354	27.8134	27.9856	28.3944	29.403	28.9091	88.8409	94.3117	99.595	% of baseline
		n6	95.7845	96.9159	99.0227	100	70.3168	10.9085	11.5151	11.4257	12.1368	12.7567	12.2718	95.0525	96.0869	98.4313	% of baseline
		Average	98.2955	99.4312	99.3931	100	75.1872	20.4055	17.6905	19.1396	18.2742	18.6866	18.8979	85.3632	93.1147	97.7941
		SD	1.73485	1.75544	0.379472	0	6.15303	7.90348	9.22102	10.8155	9.41275	9.1698	9.27536	9.07351	4.10506	1.10323
	HHC 20 mg/kg	n1	102.671	101.417	99.5664	100	77.5644	29.463	28.3218	29.8403	29.3691	29.8309	30.0918	94.08	98.8175	98.9902	% of baseline
		n2	101.728	100.95	100.784	100	76.1426	27.7292	26.6937	27.2629	28.5421	29.5757	28.6848	95.7912	101.721	100.954	% of baseline
		n3	101.185	100.55	99.4044	100	78.1854	25.8237	26.0176	27.8836	28.4338	28.7563	28.5406	79.5943	94.6295	99.7784	% of baseline
		n4	98.0237	99.3673	99.2831	100	74.2528	27.467	27.8783	27.4435	28.6657	29.1652	29.1848	95.7946	101.72	101.808	% of baseline
		n5	99.4975	98.318	99.0215	100	75.7775	9.51911	11.0532	11.3755	9.74287	9.94577	10.5753	94.6223	94.8555	96.492	% of baseline
		n6	101.309	97.9629	101.571	100	79.8339	28.6784	29.1181	30.1223	29.7623	30.0323	30.1448	97.5846	94.9585	99.2596	% of baseline
		Average	100.736	99.7609	99.9384	100	76.9594	24.7801	24.8471	25.6547	25.7527	26.2177	26.2037	92.9112	97.7836	99.547
		SD	1.68225	1.43171	1.00734	0	1.97596	7.57667	6.84917	7.10109	7.86034	7.98487	7.68635	6.63448	3.4225	1.83684
	HHC 40 mg/kg	n1	107.801	98.8452	100.779	100	77.0832	30.9119	30.5211	29.5849	28.132	27.5028	28.0172	99.4348	100.832	98.6553	% of baseline
		n2	98.5429	98.2599	99.0361	100	71.0693	25.7674	25.8757	25.4084	24.9426	24.7792	25.6995	96.8868	97.0825	104.075	% of baseline
		n3	100.441	99.8494	101.953	100	75.304	25.7963	28.6987	26.3676	26.6156	25.5667	25.7908	91.9284	99.4232	100.441	% of baseline
		n4	93.3615	96.7541	99.09	100	66.5981	28.6386	26.5502	26.3122	26.7367	27.8999	27.7952	84.6669	93.2644	95.8364	% of baseline
		n5	100.076	94.1497	96.2394	100	75.6108	8.44083	8.22988	8.18132	8.63205	7.58794	8.17829	91.0553	94.1527	95.8115	% of baseline
		n6	97.7124	99.5741	100.049	100	86.0241	25.463	27.4127	26.5648	27.4342	29.1943	28.8329	95.2997	86.3699	95.6376	% of baseline
		Average	99.6557	97.9054	99.5244	100	75.2816	24.1697	24.548	23.7365	23.7489	23.7552	24.0523	93.212	95.1875	98.4095
		SD	4.72796	2.14492	1.94756	0	6.51001	7.99621	8.1629	7.75266	7.48174	8.08106	7.87787	5.21349	5.21377	3.38654

## Sheet: Neurological scores
	Neurological scores			Neurological scores
	Groups	n1	n2	n3	n4	n5	n6	Average	SD
	Sham	0	0	0	0	0	0	0	0
	Vehicle	3	4	3	4	3	3	3.33333	0.516398
	10 mg/kg HHC	2	3	2	2	3	2	2.33333	0.516398
	20 mg/kg HHC	2	2	1	1	2	2	1.66667	0.516398
	40 mg/kg HHC	1	1	1	2	1	1	1.16667	0.408248

## Sheet: TTC staining
	TTC staining			Infarct volume (%) (24 h)
	Groups	n1	n2	n3	n4	n5	n6	Average	SD
	Sham	0	0	0	0	0	0	0	0
	Vehicle	46.2203	49.7153	45.2193	52.8444	41.313	42.1236	46.2393	4.42623
	10 mg/kg HHC	34.4582	34.8144	45.524	32.8852	39.4768	31.5228	36.4469	5.19859
	20 mg/kg HHC	28.3842	26.4308	25.6338	31.7872	25.4191	28.5274	27.6971	2.40585
	40 mg/kg HHC	21.7188	20.039	27.0142	20.5551	21.0526	24.0797	22.4099	2.65966
	TTC staining						Infarct volume (%)
	Time		2 h					4 h					6 h					12 h					48 h
	Groups	n1	n2	n3	Average	SD	n1	n2	n3	Average	SD	n1	n2	n3	Average	SD	n1	n2	n3	Average	SD	n1	n2	n3	Average	SD
	Vehicle	3.49557	4.01884	3.02883	3.51441	0.495271	17.7663	15.0085	12.1008	14.9586	2.83306	37.0821	33.9098	31.8002	34.2641	2.65871	41.8	39.5	38.9974	40.0991	1.49427	49.3221	56.2021	53.8182	53.1141	3.49363
	40 mg/kg HHC	3.37644	3.038	2.82	3.07815	0.280383	12.7291	10.5003	14.3866	12.5387	1.9501	20.5845	17.7983	18.0776	18.8201	1.53433	24.6219	22.53	21	22.7173	1.81821	45.9718	38.059	42.5475	42.1928	3.96829
						0

## Sheet: MDA assay
	MDA assay			MDA levels (nmol/mg of protein)
	Groups	n1	n2	n3	n4	n5	n6	Average	SD
	Sham	0.0357536	0.0214243	0.0379898	0.0328853	0.0268821	0.0398989	0.0324723	0.00706885
	Vehicle	0.14715	0.184556	0.15748	0.179437	0.141964	0.163749	0.162389	0.0170726
	10 mg/kg HHC	0.176271	0.0963309	0.126331	0.189417	0.100024	0.119943	0.13472	0.0392034
	20 mg/kg HHC	0.104651	0.0740464	0.0946711	0.112395	0.0942381	0.0789392	0.0931569	0.0146495
	40 mg/kg HHC	0.092476	0.063217	0.07704	0.0932885	0.0733322	0.0696226	0.0781627	0.0122846

## Sheet: Western blot
	Western blot
	P65	n1	n2	n3	Average	SD
	Sham	100	100	100	100	0
	Vehicle	313.75	312.42	381.9	336.023	39.7359
	40 mg/kg HHC	277.63	274.91	269.92	274.153	3.9103
	Western blot
	COX-2	n1	n2	n3	Average	SD
	Sham	100	100	100	100	0
	Vehicle	163.51	149.46	192.2	168.39	21.7839
	40 mg/kg HHC	137.8	122.35	168.01	142.72	23.2242
	Western blot
	Nrf2 (nucleus)	n1	n2	n3	Average	SD
	Sham	100	100	100	100	0
	Vehicle	109.72	121.723	118.77	116.738	6.25426
	40 mg/kg HHC	180.17	143.303	180.46	167.978	21.3692
	Western blot
	HO-1	n1	n2	n3	Average	SD
	Sham	100	100	100	100	0
	Vehicle	29.82	56.57	28.33	38.24	15.8917
	40 mg/kg HHC	101.99	66.5	94.78	87.7567	18.7585
	Western blot
	BCl-xL	n1	n2	n3	Average	SD
	Sham	100	100	100	100	0
	Vehicle	34.4	29.42	14.85	26.2233	10.1595
	40 mg/kg HHC	57.99	106.99	71.05	78.6767	25.3747
	Western blot
	Bax	n1	n2	n3	Average	SD
	Sham	100	100	100	100	0
	Vehicle	322.02	342.99	363.56	342.857	20.7703
	40 mg/kg HHC	231.51	237.04	222.34	230.297	7.42473
	Western blot
	Clevage caspase-3	n1	n2	n3	Average	SD
	Sham	100	100	100	100	0
	Vehicle	184.28	144.76	155.65	161.563	20.4128
	40 mg/kg HHC	118.16	115.45	105.36	112.99	6.74527

## Sheet: Griess assay
	Griess assay			NO levels (% of control)
	Groups	n1	n2	n3	n4	n5	n6	Average	SD
	Sham	100	100	100	100	100	100	100	0
	Vehicle	123.799	174.689	123.799	122.881	184.713	187.561	152.907	32.5059
	10 mg/kg HHC	86.7925	96.8944	80.5085	131.635	120.976	179.905	116.118	36.9614
	20 mg/kg HHC	85.7143	94.5652	115.605	99.2683	150.949	94.4587	106.76	23.7908
	40 mg/kg HHC	83.0189	106.677	68.8442	100.452	97.4522	88.2927	90.7895	13.6995

## Sheet: SOD assay
	SOD assay			SOD levels (U/mg protein)
	Groups	n1	n2	n3	n4	n5	n6	Average	SD
	Sham	0.113409	0.110816	0.12255	0.150723	0.126284	0.133409	0.126198	0.0146079
	Vehicle	0.0202375	0.0432242	0.0262375	0.0249627	0.0549136	0.0697316	0.0398845	0.0196101
	10 mg/kg HHC	0.0230425	0.0595652	0.0690073	0.0498654	0.0302498	0.0538612	0.0475986	0.0176061
	20 mg/kg HHC	0.0816111	0.0546411	0.0646411	0.0659824	0.070582	0.0393	0.0627929	0.014469
	40 mg/kg HHC	0.106731	0.110816	0.106731	0.109538	0.102754	0.111944	0.108086	0.00336278

## Sheet: GSH assay
	GSH assay			GSH levels (umol/g protein)
	Groups	n1	n2	n3	n4	n5	n6	Average	SD
	Sham	8.84621	9.02843	8.69315	9.08655	8.45328	8.87733	8.83082	0.231661
	Vehicle	7.18076	7.37755	6.77988	7.19064	6.65325	6.00559	6.86461	0.50182
	10 mg/kg HHC	7.42857	7.63265	7.8586	6.86423	7.65477	7.13242	7.42854	0.369844
	20 mg/kg HHC	8.43805	8.69592	8.44898	8.64909	8.55054	8.77651	8.59318	0.137091
	40 mg/kg HHC	8.74417	8.62916	8.8207	8.98313	8.90356	9.0052	8.84765	0.145242

## Sheet: GSH-Px assay
	GSH-Px assay			GSH-Px levels (U/mg protein)
	Groups	n1	n2	n3	n4	n5	n6	Average	SD
	Sham	18.2487	16.7205	19.0644	18.2381	17.0989	18.0383	17.9015	0.853674
	Vehicle	9.07976	8.31568	10.204	9.39384	9.74329	9.76433	9.41681	0.659327
	10 mg/kg HHC	14.5744	14.1736	13.9885	14.9377	13.3049	13.9877	14.1611	0.55981
	20 mg/kg HHC	16.7205	18.1213	18.3686	15.0986	16.0326	17.4533	16.9658	1.2616
	40 mg/kg HHC	18.758	18.5034	18.8756	18.4367	17.955	18.0005	18.4215	0.379789

## Sheet: TUNEL assay
	TUNEL assay			Apoptotoc index (%)
	Groups	n1	n2	n3	n4	n5	n6	Average	SD
	Sham	1	2	5	3	5	2	3	1.67332
	Vehicle	83	87	96	76	73	98	85.5	10.2127
	10 mg/kg HHC	80	73	73	82	81	76	77.5	4.03733
	20 mg/kg HHC	59	60	57	70	76	53	62.5	8.68907
	40 mg/kg HHC	54	53	48	40	53	59	51.1667	6.49359
